# Supplementary material for: Application of ARIMA, and hybrid ARIMA Models in predicting and forecasting tuberculosis incidences among children in Homa Bay and Turkana Counties, Kenya
Source: PLOS Digit Health. 2023 Feb 1;2(2):e0000084. doi: 10.1371/journal.pdig.0000084 (PMC9931286; doi:10.1371/journal.pdig.0000084)
Supplement: S1 File — (CSV) [file pdig.0000084.s004.csv]

month	tb_cases
Jan-12	31
Feb-12	77
Mar-12	92
Apr-12	45
May-12	47
Jun-12	98
Jul-12	72
Aug-12	70
Sep-12	53
Oct-12	46
Nov-12	50
Dec-12	66
Jan-13	66
Feb-13	23
Mar-13	56
Apr-13	38
May-13	58
Jun-13	77
Jul-13	32
Aug-13	76
Sep-13	76
Oct-13	59
Nov-13	51
Dec-13	49
Jan-14	29
Feb-14	52
Mar-14	70
Apr-14	26
May-14	28
Jun-14	55
Jul-14	47
Aug-14	37
Sep-14	84
Oct-14	13
Nov-14	30
Dec-14	80
Jan-15	20
Feb-15	31
Mar-15	53
Apr-15	13
May-15	19
Jun-15	77
Jul-15	83
Aug-15	22
Sep-15	83
Oct-15	65
Nov-15	44
Dec-15	51
Jan-16	30
Feb-16	26
Mar-16	56
Apr-16	45
May-16	23
Jun-16	44
Jul-16	15
Aug-16	36
Sep-16	34
Oct-16	20
Nov-16	26
Dec-16	45
Jan-17	19
Feb-17	33
Mar-17	74
Apr-17	51
May-17	43
Jun-17	58
Jul-17	33
Aug-17	38
Sep-17	40
Oct-17	45
Nov-17	79
Dec-17	66
Jan-18	31
Feb-18	32
Mar-18	62
Apr-18	43
May-18	72
Jun-18	83
Jul-18	53
Aug-18	39
Sep-18	78
Oct-18	36
Nov-18	52
Dec-18	47
Jan-19	41
Feb-19	42
Mar-19	68
Apr-19	27
May-19	110
Jun-19	119
Jul-19	64
Aug-19	78
Sep-19	73
Oct-19	38
Nov-19	43
Dec-19	67
Jan-20	51
Feb-20	77
Mar-20	87
Apr-20	25
May-20	35
Jun-20	47
Jul-20	49
Aug-20	33
Sep-20	59
Oct-20	24
Nov-20	39
Dec-20	54
Jan-21	86
Feb-21	69
Mar-21	63
Apr-21	95
May-21	43
Jun-21	65
Jul-21	102
Aug-21	47
Sep-21	50
Oct-21	128
Nov-21	47
Dec-21	36
